# Supplementary material for: SARS-CoV-2 in Domestic UK Cats from Alpha to Omicron: Swab Surveillance and Case Reports
Source: Viruses. 2023 Aug 19;15(8):1769. doi: 10.3390/v15081769 (PMC10459977; doi:10.3390/v15081769)
Supplement: Supplementary file 1 [file viruses-15-01769-s001.zip]

Archive with 1 entries (1 files):
- viruses-2565942-supplementary.xlsx
