# Supplementary material for: SARS-CoV-2 in Domestic UK Cats from Alpha to Omicron: Swab Surveillance and Case Reports
Source: Viruses. 2023 Aug 19;15(8):1769. doi: 10.3390/v15081769 (PMC10459977; doi:10.3390/v15081769)
Supplement: Supplementary file 1 [file viruses-15-01769-s001.zip › viruses-2565942-supplementary.xlsx]

## Sheet: Sheet1
Anonymised ID	History summary	Unwell	Requested tests	Do test results account for signs	Sex	Month sampled	Year sampled	Age at time of sampling (y)	Breed	Start of postcode
Sample 1	On FIP treatment		FCoV/A1-AGP/haematology/plasma proteins	n/a	MN	Feb	2021	1.7726	BRITISH BLUE	SG
Sample 2	No history		FCoV/A1-AGP/haematology/plasma proteins	n/a	MN	May	2021	4.95616	BIRMAN	TN
Sample 3	No history		FCoV/A1-AGP/haematology/plasma proteins	n/a	MN	May	2021	4.95616	BIRMAN	TN
Sample 4	Routine FeLV/FIV check		FeLV/FIV	n/a	MN	May	2021	1.98904	DLH (DOMESTIC LONGHAIR)	TN
Sample 5	No history		A1-AGP	n/a	MN	May	2021	3.91233	DSH (DOMESTIC SHORTHAIR)	EH
Sample 6	PUPD, weight loss	Yes	Haematology/serum biochemistry/T4	No	M	Aug	2021	6.81644	DSH (DOMESTIC SHORTHAIR)	G
Sample 7	No history		Haematology	n/a	M	Sep	2021	9.36712	DSH (DOMESTIC SHORTHAIR)	G
Sample 8	No history		FCoV	n/a	M	May	2021	9.00274	SIAMESE	FY
Sample 9	Uveitis	Yes	FCoV	No		Jun	2021	13.5808	NOT SPECIFIED	AL
Sample 10	In house positive test		FCoV	n/a		Jun	2021	0.663014	SPHINX	WD
Sample 11	In house positive test		FCoV	n/a		Jun	2021	1.99726	DSH (DOMESTIC SHORTHAIR)	WD
Sample 12	Routine FeLV/FIV check		FeLV/FIV	n/a	M	Jun	2021	1.2411	BRITISH SHORT HAIR	RM
Sample 13	Gingivitis	Yes	FeLV/FIV/FCV	No	M	Jun	2021	2.4137	DSH (DOMESTIC SHORTHAIR)	N
Sample 14	No history		FCoV antibodies/A1-AGP	n/a	MN	Jun	2021	6.8274	DSH (DOMESTIC SHORTHAIR)	CB
Sample 15	In house positive test		FIV	n/a	M	Jul	2021		DSH (DOMESTIC SHORTHAIR)	RH
Sample 16	Neuro - vacant	Yes	FCoV antibodies/A1-AGP	No		Aug	2021	2.41096	DLH (DOMESTIC LONGHAIR)	CB
Sample 17	Routine FeLV/FIV check		FeLV/FIV	n/a	M	Aug	2021	0.328767	DSH (DOMESTIC SHORTHAIR)	WA
Sample 18	Gingivitis	Yes	FeLV/FIV/FCV	Yes	FN	Aug	2021	9.49863	DSH (DOMESTIC SHORTHAIR)	SK
Sample 19	Jaundice	Yes	FCoV/A1-AGP/haematology/plasma proteins	No	F	Sep	2021	1.16438	DSH (DOMESTIC SHORTHAIR)	CM
Sample 20	Inappetance	Yes	FCoV antibodies, A1-AGP	No	M	Sep	2021	3	DSH (DOMESTIC SHORTHAIR)	SW
Sample 21	Gingivitis	Yes	FeLV/FIV/FCV	No	F	Sep	2021	4.22466	DSH (DOMESTIC SHORTHAIR)	EN
Sample 22	On FIP treatment		FCoV/A1-AGP/haematology/plasma proteins	n/a	FN	Sep	2021	0.865753	BENGAL	EN
Sample 23	No history		FCoV	n/a	M	Sep	2021	1.15342	DSH (DOMESTIC SHORTHAIR)	FY
Sample 24	Gingivitis	Yes	FeLV/FIV/FCV	Yes	M	Sep	2021	0.824658	BRITISH SHORT HAIR	SR
Sample 25	Pyrexic	Yes	FCoV/A1-AGP/haematology/plasma proteins	No	M	Sep	2021	2.07123	TURKISH ANGORA	NW
Sample 26	No history		FCoV/A1-AGP/haematology/plasma proteins/Toxoplasma	n/a	F	Sep	2021	9.00274	BENGAL	SE
Sample 27	Gingivitis	Yes	FeLV/FIV/FCV	No	FN	Sep	2021	9.38082	SHORTHAIR BRITISH (PED)	L
Sample 28	Routine FeLV/FIV check		FeLV/FIV	n/a	F	Sep	2021	1.03288	MAINE COON	ML
Sample 29	Pyrexic	Yes	FeLV/FIV/FCoV	No	M	Sep	2021	0.358904	DSH (DOMESTIC SHORTHAIR)	HP
Sample 30	Ascites	Yes	FCoV/A1-AGP/effusion analysis	Yes	F	Oct	2021	0.912329	RAGDOLL	DD
Sample 31	Pyrexic	Yes	FeLV	No	MN	Oct	2021	4.17808	DSH (DOMESTIC SHORTHAIR)	NE
Sample 32	Gingivitis	Yes	FeLV/FIV/FCV	Yes	M	Oct	2021	6.66575	SHORTHAIR BRITISH (PED)	HA
Sample 33	Routine FeLV/FIV check		FeLV/FIV	n/a	M	Oct	2021	0.49589	SHORTHAIR BRITISH (PED)	HA
Sample 34	Neuro - Seizures	Yes	FCoV/A1-AGP/haematology/plasma proteins	No		Oct	2021	2.99726	DSH (DOMESTIC SHORTHAIR)	WD
Sample 35	Conjunctivitis	Yes	FeLV/Mycoplasma felis/FHV/Chlamydophila felis	No	MN	Oct	2021	16.0082	DSH (DOMESTIC SHORTHAIR)	EH
Sample 36	Episode of collapse	Yes	FCoV/A1-AGP/haematology/plasma proteins/Toxoplasma	No	MN	Oct	2021	2.12877	BRITISH LONG HAIR	KA
Sample 37	Anaemia	Yes	FeLV	No	MN	Oct	2021	2.97808	DSH (DOMESTIC SHORTHAIR)	NE
Sample 38	In house positive test		FeLV/FIV/FCoV	n/a	MN	Oct	2021	0.99726	RAGDOLL	WD
Sample 39	No history		FCoV/A1-AGP	n/a	M	Oct	2021	5.74521	BRITISH SHORT HAIR	FY
Sample 40	No history		FCoV	n/a	M	Oct	2021	0.161644	DSH (DOMESTIC SHORTHAIR)	G
Sample 41	No history		Haematology, serum biochemistry	n/a	F	Nov	2021	0.920548	DLH (DOMESTIC LONGHAIR)	G
Sample 42	Ocular	Yes	Haematology/FCV/FHV/C. felis/M. felis	No	MN	Nov	2021	2.64932	DSH (DOMESTIC SHORTHAIR)	DH
Sample 43	Hyperthyroid		Haematology	n/a	FN	Jan	2022	17.1781	DSH (DOMESTIC SHORTHAIR)	KA
Sample 44	Routine		Haematology	n/a	M	Jan	2022	4.71781	BENGAL	KA
Sample 45	Routine		Haematology/serum biochemistry/T4	n/a	MN	Jan	2022	18.4685	DSH (DOMESTIC SHORTHAIR)	G
Sample 46	IMHA	Yes	Haematology	Yes	F	Jan	2022	8.81096	BENGAL	G
Sample 47	Increased appetite	Yes	Haematology/serum biochemistry/T4	No	F	Jan	2022	12.8986	DSH (DOMESTIC SHORTHAIR)	G
Sample 48	Been missing		Haematology	n/a	FN	Feb	2022	8.10685	DLH (DOMESTIC LONGHAIR)	DH
Sample 49	No history		FCoV	n/a	F	Oct	2021	1.98904	DSH (DOMESTIC SHORTHAIR)	FY
Sample 50	Ascites	Yes	FCoV/A1-AGP/effusion analysis	Yes	MN	Nov	2021	2.41096	SIAMESE	GU
Sample 51	Routine		FCoV	n/a	MN	Nov	2021	2.1589	BRITISH LONG HAIR	KA
Sample 52	No history		FCoV	n/a		Nov	2021	15.0027	DSH (DOMESTIC SHORTHAIR)	FY
Sample 53	No history		FeLV/FIV/FCV	n/a	F	Nov	2021	5.00274	DSH (DOMESTIC SHORTHAIR)	E
Sample 54	Pyrexic	Yes	FeLV/FIV/FCoV/Toxoplasma	No	MN	Nov	2021	1.83014	RUSSIAN BLUE	NW
Sample 55	Tachypnoea	Yes	FeLV/FIV/FCoV	No	F	Nov	2021	0.490411	RAGDOLL	L
Sample 56	In house positive test		FeLV	n/a	F	Nov	2021	2.99178	DSH (DOMESTIC SHORTHAIR)	HR
Sample 57	No history		FCoV	n/a	MN	Nov	2021	2.99726	BURMESE	WD
Sample 58	routine		FCoV/A1-AGP/haematology/plasma proteins	n/a	MN	Dec	2021	14.0055	BIRMAN	KT
Sample 59	Gingivitis	Yes	FeLV/FIV/FCV	No	M	Nov	2021	2.82466	SPHINX	L
Sample 60	Gingivitis	Yes	FeLV/FIV/FCV	No	MN	Dec	2021	4.58082	DSH (DOMESTIC SHORTHAIR)	BD
Sample 61	No history		FCoV	n/a		Dec	2021		NOT SPECIFIED	FY
Sample 62	No history		A1-AGP	n/a	M	Dec	2021	1.20822	NOT SPECIFIED	EH
Sample 63	No history		A1-AGP	n/a	F	Dec	2021	1.58082	DSH (DOMESTIC SHORTHAIR)	LS
Sample 64	Ascites	Yes	FCoV/A1-AGP/effusion analysis	Yes	M	Dec	2021	7.57534	DSH (DOMESTIC SHORTHAIR)	SL
Sample 65	No history		FCoV	n/a		Dec	2021		NOT SPECIFIED	FY
Sample 66	No history		FCoV	n/a	F	Dec	2021	6.96712	DSH (DOMESTIC SHORTHAIR)	WD
Sample 67	Pyrexic	Yes	FeLV/FIV/FCoV	No	M	Jan	2022	8.40822	DSH (DOMESTIC SHORTHAIR)	TS
Sample 68	Neuro - Ataxia	Yes	FeLV/FIV/FCoV/Toxoplasma	Yes	MN	Jan	2022	2.47945	DSH (DOMESTIC SHORTHAIR)	SK
Sample 69	No history		FCoV	n/a	MN	Jan	2022	0.99726	BENGAL	WD
Sample 70	No history		FCoV/A1-AGP	n/a	FN	Jan	2022	2.99726	RAGDOLL	CB
